# Supplementary material for: Tribological Performance of a Paraffinic Base Oil Additive with Coated and Uncoated SiO2 Nanoparticles
Source: Materials (Basel). 2024 Apr 25;17(9):1993. doi: 10.3390/ma17091993 (PMC11084597; doi:10.3390/ma17091993)
Supplement: Supplementary file 1 [file materials-17-01993-s001.zip]

Archive with 1 entries (1 files):
- materials-2941863-supplementary.pdf
